# Supplementary material for: Implementation Strategies Used to Increase Human Papillomavirus Vaccination Uptake by Adolescent Girls in Sub-Saharan Africa: A Scoping Review
Source: Vaccines (Basel). 2023 Jul 16;11(7):1246. doi: 10.3390/vaccines11071246 (PMC10385137; doi:10.3390/vaccines11071246)
Supplement: Supplementary file 1 [file vaccines-11-01246-s001.zip]

Archive with 1 entries (1 files):
- vaccines-2426520-supplementary.pdf
